# Supplementary material for: Vitamin a potentiates sheep myoblasts myogenic differentiation through BHLHE40-modulated ID3 expression
Source: BMC Genomics. 2024 Mar 5;25:244. doi: 10.1186/s12864-024-10161-0 (PMC10913236; doi:10.1186/s12864-024-10161-0)
Supplement: Supplementary file 1 — Supplementary Material 1 [file 12864_2024_10161_MOESM1_ESM.xlsx]

## Sheet: Vehicle-vs-VA.filter.annot
id	Vehicle-1_count	Vehicle-2_count	Vehicle-3_count	VA-1_count	VA-2_count	VA-3_count	Vehicle-1_fpkm	Vehicle-2_fpkm	Vehicle-3_fpkm	VA-1_fpkm	VA-2_fpkm	VA-3_fpkm	Vehicle_mean	VA_mean	log2(fc)	PValue	FDR	Symbol	Description	KEGG_A_class	KEGG_B_class	Pathway	K_ID	GO Component	GO Function	GO Process
ENSOARG00000017626	494	470	589	151	159	121	19.5	20.14	15.86	4.4	6.01	5.24	18.5	5.21667	-1.82633	1.13e-14	1.86e-10	PITX3	paired like homeodomain 3 [Source:NCBI gene;Acc:100422803]	-	-	-	-	GO:0005634//nucleus	GO:0000978//RNA polymerase II proximal promoter sequence-specific DNA binding;GO:0001228//DNA-binding transcription activator activity, RNA polymerase II-specific;GO:0003677//DNA binding;GO:0003700//DNA-binding transcription factor activity;GO:0043565//sequence-specific DNA binding	GO:0002088//lens development in camera-type eye;GO:0002089//lens morphogenesis in camera-type eye;GO:0006355//regulation of transcription, DNA-templated;GO:0007275//multicellular organism development;GO:0007626//locomotory behavior;GO:0010468//regulation of gene expression;GO:0030901//midbrain development;GO:0045893//positive regulation of transcription, DNA-templated;GO:0045944//positive regulat…
ENSOARG00000015208	4386	2463	3776	1509	833	850	275.28	167.79	161.61	69.92	50.05	58.55	201.56	59.5067	-1.76009	2.21e-10	1.8e-06	ABRA	actin binding Rho activating protein [Source:NCBI gene;Acc:101123385]	-	-	-	-	GO:0005886//plasma membrane;GO:0015629//actin cytoskeleton;GO:0030016//myofibril	GO:0003779//actin binding	GO:0006606//protein import into nucleus;GO:0035025//positive regulation of Rho protein signal transduction;GO:0045893//positive regulation of transcription, DNA-templated;GO:0045944//positive regulation of transcription by RNA polymerase II;GO:0051091//positive regulation of DNA-binding transcription factor activity
ENSOARG00000013504	0	0	0	199	52	22	0	0	0	19.61	6.61	3.3	0.001	9.84	13.2644	3.29e-10	1.8e-06	-	-	-	-	-	-	GO:0005623//cell	GO:0008199//ferric iron binding;GO:0046872//metal ion binding	GO:0006826//iron ion transport;GO:0006879//cellular iron ion homeostasis
ENSOARG00000015908	11969	8667	9514	3539	2141	2812	600.43	471.93	325.46	131.07	102.83	154.82	465.94	129.573	-1.84638	5.06e-10	2.07e-06	ANKRD1	ankyrin repeat domain 1 [Source:NCBI gene;Acc:100820746]	-	-	-	-	GO:0001650//fibrillar center;GO:0005634//nucleus;GO:0005737//cytoplasm;GO:0005829//cytosol	GO:0001085//RNA polymerase II transcription factor binding;GO:0002039//p53 binding;GO:0003677//DNA binding;GO:0003713//transcription coactivator activity;GO:0005515//protein binding;GO:0031432//titin binding;GO:0042826//histone deacetylase binding;GO:0070412//R-SMAD binding	GO:0035994//response to muscle stretch;GO:0043065//positive regulation of apoptotic process;GO:0043517//positive regulation of DNA damage response, signal transduction by p53 class mediator;GO:0050714//positive regulation of protein secretion;GO:0055008//cardiac muscle tissue morphogenesis;GO:0071222//cellular response to lipopolysaccharide;GO:0071260//cellular response to mechanical stimulus;GO:…
ENSOARG00000004195	99	62	137	19	20	22	4.4	2.99	4.16	0.62	0.85	1.07	3.85	0.846667	-2.18499	3.6e-09	1.18e-05	SLC16A9	solute carrier family 16 member 9 [Source:NCBI gene;Acc:101120546]	-	-	-	-	GO:0016020//membrane;GO:0016021//integral component of membrane	-	GO:0046415//urate metabolic process;GO:0055085//transmembrane transport
ENSOARG00000007840	205	116	195	544	2968	894	8.78	5.4	5.7	17.21	121.76	42.04	6.62667	60.3367	3.18668	1.11e-08	2.6e-05	BHLHE40	basic helix-loop-helix family member e40 [Source:NCBI gene;Acc:100169939]	Organismal Systems	Environmental adaptation	ko04710//Circadian rhythm	K03729	GO:0005634//nucleus;GO:0016604//nuclear body	GO:0000978//RNA polymerase II proximal promoter sequence-specific DNA binding;GO:0000980//RNA polymerase II distal enhancer sequence-specific DNA binding;GO:0000981//DNA-binding transcription factor activity, RNA polymerase II-specific;GO:0001102//RNA polymerase II activating transcription factor binding;GO:0001227//DNA-binding transcription repressor activity, RNA polymerase II-specific;GO:00036…	GO:0000122//negative regulation of transcription by RNA polymerase II;GO:0006355//regulation of transcription, DNA-templated;GO:0007623//circadian rhythm;GO:0009416//response to light stimulus;GO:0032922//circadian regulation of gene expression;GO:0042752//regulation of circadian rhythm;GO:0043153//entrainment of circadian clock by photoperiod;GO:0043433//negative regulation of DNA-binding transc…
ENSOARG00000018274	283	246	459	886	1378	549	1.93	1.82	2.14	4.47	9.01	4.12	1.96333	5.86667	1.57924	1.49e-05	0.0187612	SORL1	sortilin related receptor 1 [Source:NCBI gene;Acc:101117962]	-	-	-	-	GO:0005615//extracellular space;GO:0005641//nuclear envelope lumen;GO:0005768//endosome;GO:0005769//early endosome;GO:0005783//endoplasmic reticulum;GO:0005794//Golgi apparatus;GO:0005802//trans-Golgi network;GO:0016020//membrane;GO:0016021//integral component of membrane;GO:0031985//Golgi cisterna;GO:0055037//recycling endosome	GO:0001540//amyloid-beta binding;GO:0005515//protein binding;GO:0030169//low-density lipoprotein particle binding;GO:0030306//ADP-ribosylation factor binding	GO:0006605//protein targeting;GO:0006622//protein targeting to lysosome;GO:0006892//post-Golgi vesicle-mediated transport;GO:0014910//regulation of smooth muscle cell migration;GO:0032091//negative regulation of protein binding;GO:0032460//negative regulation of protein oligomerization;GO:0034067//protein localization to Golgi apparatus;GO:0043407//negative regulation of MAP kinase activity;GO:00…
